# Supplementary material for: Autophagy of the m6A mRNA demethylase FTO is impaired by low-level arsenic exposure to promote tumorigenesis
Source: Nat Commun. 2021 Apr 12;12:2183. doi: 10.1038/s41467-021-22469-6 (PMC8041927; doi:10.1038/s41467-021-22469-6)
Supplement: Supplementary file 3 — Source Data [file 41467_2021_22469_MOESM3_ESM.xlsx]

## Sheet: Fig.1
Tumor volume
1c	18D	22D	26D	28D	30D	32D	34D
control #1	0	0	0	0	0	0	0
control #2	0	0	0	0	0	0	0
control #3	0	0	0	0	0	0	0
control #4	0	0	0	0	0	0	X
As #1	13.5	32	83.1875	665.5	1314	500	665.5
As #2	45.56	62.5	256	196	500	1098.7	1912.5
As #3	32	62.5	307	92.59	864	1183	1764
As #4	171.5	256	500	500	256	1687.5	X

## Sheet: Fig.2
	Tumor volume															Tumor volume
	2d	Day	12 D	14D	16D	18D	20D									2j		5Day	7Day start to treatment Dox	10Day	13Day	16Day	19Day	21Day
	WT	#1	97.556	272.16	864	1664	2600									shFTO-1	Vehicle	4	32	150.382	352.8	821.516	1149.98	1286.14
		#2	0.5	4	32	97.2	1350											0	40	147.994	249.64	489.804	900.215	1653.97
		#3	83.1875	202.612	562.432	1445	882											4	62.5	256	194.4	633.938	646.868	967.718
		#4	16.8795	51.9115	194.508	665.5	605											4	62.5	49.6	213.564	410.504	594.104	813.186
	FTO KO-1	#1	16.384	62.5	153	53.3205	423.5										Dox	4	62.5	131.4	83.1875	137.312	352.485	552.23
		#2	0	39.7535	83.1875	90.506	62.5											0	40	39.7535	296.352	268.324	530.604	537.824
		#3	0	14.8955	39.7535	18.375	4											0	32	74.4385	137.312	246.52	329.122	439.616
		#4	0	0	37.044	253.92	4											4	40	119.164	131.072	415.292	389.344	423.2
	FTO KO-2	#1	1.372	32	113.49	199.688	324									shFTO-2	Vehicle	13.5	62.5	210.938	307.062	907.924	1151.01	1513.73
		#2	0	0	16.384	15.246	9											13.5	45.5625	210.938	470.596	760.438	1184.83	1640.18
		#3	0	0	0	0	0.0485273											32	74.4385	137.312	329.251	647.514	721.449	1372
		#4	0	0	0	0	0										Dox	13.5	45.5625	137.312	351.31	570	713.486	1237.1
																		4	45.5625	157.216	246.52	309.304	446.571	557.861
																		32	62.5	186.624	288	403.44	464.64	636.192
	Kaplan Meier survival curve (Graphpad Prism)							Kaplan Meier survival curve (Graphpad Prism)
	2e	weeks	Vehicle+WT	Vehicle+FTO cKO	Arsenic+WT	Arsenic+FTO cKO		2f	weeks	Vehicle+WT	Vehicle+FTO cKO	Arsenic+WT	Arsenic+FTO cKO
	#1	11			1			#1	15			1
	#2	11			1			#2	17			1				Tumor volume
	#3	12			1			#3	17			1				2k	15Day	17Day	19Day(start to treat CS1/2)	21Day	23Day	25Day	27Day	29Day	31Day	33Day	34Day
	#4	12			1			#4	17			1				Vehicle	7.8125	23.328	37.044	186.624	275.684	415.292	647.352	885.78	760.438	1372	1449.08
	#5	12			1			#5	18			1					16.384	13.5	32	90.75	171.5	255.881	283.024	612.521	1115.4	793.5	967.74
	#6	13			1			#6	18			1					4	21.4375	87.808	90.75	149.987	256	262.211	415.292	413.1	555	497.318
	#7	14			1			#7	18			1				CS1	4	25.3265	32	108	108	171.5	96.25	122.4	200.9	253.125	267.188
	#8	16			1			#8	18			1					13.5	19.652	78.732	83.1875	194.508	131.072	143.748	213.16	147.6	153	162
	#9	16			1			#9	19			1					13.5	17.9685	39.7535	108	135.168	75	150.382	92.5	110.412	144	147.943
	#10	17			1			#10	19			1				CS2	4	13.5	32	62.5	62.5	98.3125	113.438	135	121	169	220.32
	#11	18			1												13.5	32	39.7535	48.668	75	108	92.5	100	121	128.562	125.001
																	4	7.8125	66.3255	83.1875	83.1875	92.5965	105.875	81.25	126	135	125.316
	#1	13				1		#1	16				1
	#2	16				1		#2	18				1
	#3	17				1		#3	18				1
	#4	17				1		#4	19				1
	#5	17				1		#5	19				1
	#6	17				1		#6	19				1
	#7	17				1		#7	19				1
	#8	18				1		#8	19				1
	#9	19				1		#9	20				1
	#10	19				1		#10	21				1
	#11	19				1		#11	21				1
	#12	19				1		#12	21				1
	#13	20				1		#13	22				1
	#14	21				1		#14	23				1
	#15	23				1		#15	23				1
								#16	23				1
	#1	16	1					#17	23				1
	#2	16	1					#18	24				1
	#3	16	1
	#4	17	1					#1	17	1
	#5	17	1					#2	17	1
	#6	18	1					#3	18	1
	#7	18	1					#4	18	1
	#8	18	1					#5	18	1
	#9	19	1					#6	19	1
								#7	20	1
	#1	16		1				#8	20	1
	#2	18		1				#9	20	1
	#3	18		1				#10	20	1
	#4	19		1				#11	20	1
	#5	19		1				#12	20	1
	#6	19		1				#13	21	1
	#7	19		1				#14	21	1
	#8	20		1
	#9	20		1				#1	17		1
	#10	23		1				#2	18		1
								#3	19		1
								#4	19		1
								#5	20		1
								#6	20		1
								#7	21		1
								#8	22		1
								#9	22		1
								#10	22		1
								#11	22		1
								#12	22		1
								#13	23		1
								#14	23		1
								#15	24		1
								#16	25		1

## Sheet: Fig.3
	mRNA decay	3i	Control	As-T
		0h	0.926041	1.03459
			1.17669	1.11638
			0.917711	0.865803
		3h	0.993063	0.825573
			0.968083	0.770379
			0.86482	0.605194
		6h	0.828242	0.67083
			0.834537	0.58543
			0.727357	0.535055
	mRNA decay	3m	WT	FTO KO
		0h	1.06069	1.03149
			0.774243	1.11276
			1.21768	0.871228
		3h	0.528342	0.879384
			0.752076	1.02028
			0.724938	0.913221
		6h	0.382651	0.814752
			0.540765	0.794763
			0.487334	0.662598

## Sheet: Fig.4
tumor volume	4m		8Day	12Day	16Day	20Day	24Day	28Day
	AsT WT+shNC	#1	32	169	564.062	1084.01	1719.46	2019.89
		#2	0	81.12	154.212	721.28	1137.6	2427.26
		#3	13.5	62.5	122.472	405	782.383	1031.94
		#4	4	62.5	81.12	361.25	422.331	907.924
	AsT WT+shNEDD4L	#1	0.5	108	157.216	530.604	1355.68	2356.32
		#2	32	108	361.25	1175.84	1912.5	2915.73
		#3	4	121.104	131.072	631.75	919.6	1360.45
		#4	32	87.48	364.862	530.604	600	1015.62
	AsT FTO KO+shNC	#1	0	13.5	100	307.062	485.15	695.75
		#2	32	62.5	108	171.5	265.243	552.23
		#3	0	55.296	78.732	147.875	220.5	288.8
		#4	4	13.5	75	141.538	137.312	237.276
	AsT FTO KO+shNEDD4L	#1	0	10.8	70.227	278.842	530.604	1470
		#2	4	62.5	160.55	288.8	464.788	1524.31
		#3	32	32	361.25	351.339	455.455	756.25
		#4	0	32	90	793.5	1041.88	715.008

## Sheet: Fig.5
	mRNA decay	5a	WT+shNC	FTO KO+shNC	WT+shMETTL14	FTO KO+shMETTL14
		0h	0.940059	1.00385	0.927337	0.993369
			0.986959	0.968878	1.10916	1.03546
			1.07782	1.02816	0.972229	0.972199
		3h	0.663694	1.00784	0.827262	0.99263
			0.811632	0.928418	0.919255	0.813571
			0.692164	0.908721	0.927619	0.751793
		6h	0.574463	0.913153	0.632899	0.619665
			0.482789	0.816572	0.513319	0.623598
			0.689584	0.821833	0.703177	0.759638
	tumor volume	5c		16 Day	18 Day	20 Day	22 Day	24 Day	26 Day	28 Day
		AsT WT+shNC	#1	0	62.5	144	445.5	745	1997.38	2044.22
			#2	4	4	125	847	1388.91	294	1350.21
			#3	0.5	13.5	48	56	152.096	1533.31	1584.8
			#4	4	32	62.5	44	802.816	609.854	899.433
		AsT WT+shMETTL14	#1	4	32	108	578.812	1409.26	738.675	2069.93
			#2	4	62.5	32	665.5	655.988	1956.57	1758.57
			#3	0	13.5	4	377.257	430.416	1291.58	2087.01
			#4	4	56	320	167.214	789.568	1207.02	885.78
		AsT FTO KO+shNC	#1	0	0	4	27	220.5	385.385	307.062
			#2	0	0	0	102.5	67.5	183.456	265.72
			#3	0	0	4	18	46.93	31.744	200.688
			#4	0	4	18	13.5	48	17.986	53.802
		AsT FTO KO+shMETTL14	#1	0	4	13.5	97.556	210.938	826.562	786.258
			#2	0	0	32	415.292	487.35	566.51	825.246
			#3	0	0	4	228.267	423.2	442.786	698.389
			#4	0	4	62.5	216.562	530.452	137.984	207.025
	mRNA decay	5j	WT+siNC	WT+siALL	FTO KO+siNC	FTO KO+siALL
		0h	1.15066	0.884604	1.14399	1.05968
			0.866757	1.16111	0.947357	0.956
			1.00266	0.973595	0.92271	0.987117
		3h	0.731503	0.765235	0.895426	0.75117
			0.52266	0.70498	0.843927	0.736916
			0.895392	0.634607	0.817384	0.767876
		6h	0.537384	0.477962	0.730333	0.53183
			0.465165	0.518515	0.670685	0.566432
			0.473903	0.405965	0.636132	0.595599
